# Supplementary material for: PASmiR: a literature-curated database for miRNA molecular regulation in plant response to abiotic stress
Source: BMC Plant Biol. 2013 Mar 1;13:33. doi: 10.1186/1471-2229-13-33 (PMC3599438; doi:10.1186/1471-2229-13-33)
Supplement: Additional file 1 — Distribution of functionally conserved miRNAs in 35 different abitotic stresses. The expression patterns of miRNAs are indicated as red and blue colors according to their up-regulated and down-regulated patterns, respectively. [file 1471-2229-13-33-S1.xls]

## Sheet: Sheet2
Table S1: Distribution of functionally conserved miRNAs in 35 different abitotic stresses The expression patterns of miRNAs are indicated as RED and BLUE colors according to their up-regulated and down-regulated patterns, respectively.
Abscisic acid (ABA)	Conserved homologs (4); The percentage with consistent expression pattern (50.0%); Total 8 items
	ptr-miR399	ath-miR319c	pvu-miR159	ptr-miR169
	pvu-miR399	osa-miR319a	ath-miR159	osa-miR169l
Aluminum (Al) excess	Conserved homologs (9); The percentage with consistent expression pattern (33.33%); Total 21 items
	mtr-miR398	gso-miR396a	osa-miR393b	gso-miR156b	osa-miR169g	gso-miR1507c	nta-miR159	osa-miR160e	osa-miR166k
	nta-miR398	mtr-miR396	mtr-miR393	osa-miR156l	nta-miR169	mtr-miR1507	mtr-miR159	mtr-miR160	mtr-miR166
	osa-miR398b	nta-miR396
	osa-miR398a
Arsenite treatment	Conserved homologs (0); The percentage with consistent expression pattern (0.00%); Total 0 items
Auxin	Conserved homologs (0); The percentage with consistent expression pattern (0.00%); Total 0 items
Cadmium (Cd)	Conserved homologs (6); The percentage with consistent expression pattern (50.0%); Total 23 items
	osa-miR166e	osa-miR156a	bna-miR398	mtr-miR171	osa-miR162a	bna-miR393
	osa-miR166g	bna-miR156m	ath-miR398b	osa-miR171a	bna-miR162	mtr-miR393
	osa-miR166i	osa-miR156k	mtr-miR398	osa-miR171b
	osa-miR166k	osa-miR156l	ath-miR398a	osa-miR171g
	osa-miR166m	bna-miR156a
	mtr-miR166
Carbon (C) deficiency	Conserved homologs (0); The percentage with consistent expression pattern (0.00%); Total 0 items
Compression	Conserved homologs (0); The percentage with consistent expression pattern (0.00%); Total 0 items
Copper (Cu) deficiency	Conserved homologs (3); The percentage with consistent expression pattern (100%); Total 9 items
	ath-miR398a	bna-miR397	bna-miR408
	ath-miR398b	ath-miR397	ath-miR408
	ath-miR398c
	bna-miR398
	ptc-miR398
Copper (Cu) excess	Conserved homologs (0); The percentage with consistent expression pattern (0.00%); Total 0 items
Cropping	Conserved homologs (0); The percentage with consistent expression pattern (0.00%); Total 0 items
Drought	Conserved homologs (16); The percentage with consistent expression pattern (37.5%); Total 64 items
	osa-miR169g	ath-miR168a	osa-miR396	tdi-miR166k	pto-miR1450	zma-miR167	ssp-miR394	tdi-miR171h	mtr-miR398b	ssp-miR399	osa-miR1867	ath-miR395c	pvu-miR2118	osa-miR170	zma-miR474	tdi-miR1432	mtr-miR393
	peu-miR169	ath-miR168b	osa-miR396c	tdi-miR166p	ptc-miR1450	pvi-miR167	pto-miR394	stu-miR171a	mtr-miR398	nta-miR399	bdi-miR1867	ath-miR395e	mtr-miR2118	bdi-miR170	tdi-miR474	ssp-miR1432	ath-miR393
	pvi-miR169	peu-miR168	nta-miR396	zma-miR166	bdi-miR1450	nta-miR167	gma-miR394a	stu-miR171b	tdi-miR398	mtr-miR399	tdi-miR1867	osa-miR395
	gma-miR169d	zma-miR168	pvi-miR396	mtr-miR166	tdi-miR1450	ath-miR167	ath-miR394a	stu-miR171c	mtr-miR398a
	gma-miR169f	osa-miR168	tdi-miR396	tdi-miR166a
	ath-miR169	ath-miR168	ath-miR396
	osa-miR169	mtr-miR168
	sly-miR169
	mtr-miR169
Ethylene	Conserved homologs (0); The percentage with consistent expression pattern (0.00%); Total 0 items
Ferrum (Fe) deficiency	Conserved homologs (2); The percentage with consistent expression pattern (0.00%); Total 4 items
	bna-miR158	pvu-miR408
	ath-miR158a	bna-miR408
Gibberellic acid (GA)	Conserved homologs (0); The percentage with consistent expression pattern (0.00%); Total 0 items
Glyphosate	Conserved homologs (0); The percentage with consistent expression pattern (0.00%); Total 0 items
Heat	Conserved homologs (3); The percentage with consistent expression pattern (0.00%); Total 7 items
	tae-miR168	tae-miR827	tae-miR169
	pto-miR168a	ptc-miR827	pto-miR169
	pto-miR168b
High alkali	Conserved homologs (0); The percentage with consistent expression pattern (0.00%); Total 0 items
High light	Conserved homologs (0); The percentage with consistent expression pattern (0.00%); Total 0 items
High Osmotic	Conserved homologs (0); The percentage with consistent expression pattern (0.00%); Total 0 items
High salt	Conserved homologs (18); The percentage with consistent expression pattern (22.2%); Total 61 items
	sof-miR159a	pvi-miR396	ptr-miR399	nta-miR395	zma-miR156	peu-miR169	zma-miR168	zma-miR166	zma-miR167	osa-miR396	osa-miR394	zma-miR164	ptr-miR398	ptc-miR1446	pto-miR16	peu-miR1447	zma-miR162	tae-miR408
	pvu-miR159	pct-miR396f	mtr-miR399	ptr-miR395	peu-miR156	osa-miR169	ptr-miR168	gma-miR166b	ath-miR167	osa-miR393	gma-miR394a	ath-miR164b	ath-miR398	peu-miR1446	osa-miR16	ptc-miR1447	pvi-miR162	ptr-miR408
	ghr-miR159	nta-miR396	nta-miR399	pvi-miR395	ath-miR156	nta-miR169	peu-miR168	ath-miR166a	nta-miR167	ath-miR393	ath-miR394
	ath-miR159	ath-miR396	pvi-miR399	ath-miR395c	pvi-miR156	ptr-miR169	ath-miR168	ath-miR166b	tae-miR167
	tae-miR159a	zma-miR396	tae-miR399	ath-miR395e
	pvi-miR159	mtr-miR396
	nta-miR159
Hypoxia	Conserved homologs (0); The percentage with consistent expression pattern (0.00%); Total 0 items
Low temperature	Conserved homologs (16); The percentage with consistent expression pattern (37.5%); Total 69 items
	tae-miR396a	osa-miR167	ptc-miR156	spp-miR319	tae-miR393	ptc-miR169	tae-miR172a	osa-miR394	ath-miR168	osa-miR166m	pto-miR171	bdi-miR397	ptc-miR164	ath-miR159	pap-miR162	pto-miR395	tae-miR444c
	ptc-miR396f	ath-miR167d	pap-miR156	osa-miR319	ptc-miR393	osa-miR169	ppe-miR172	ath-miR394	osa-miR168	ath-miR166	ath-miR171	ath-miR397	ath-miR164	ppe-miR159	ath-miR162a	ptc-miR395b	osa-miR444
	ppe-miR396	pto-miR167	ath-miR156	ath-miR319	ath-miR393	ath-miR169	bdi-miR172	ath-miR394b	ptc-miR168a	ath-miR166f	osa-miR171
	pap-miR396	tae-miR167c	ath-miR156g	ath-miR319b	ath-miR393b	ath-miR169b	ath-miR172	ptc-miR394a	ptc-miR168b	ppe-miR166
	ath-miR396	tae-miR167d	ppe-miR156	ath-miR319c	osa-miR393	pto-miR169	ath-miR172a	ptc-miR394b	pap-miR168	osa-miR166k
	osa-miR396c	tae-miR167e	osa-miR156	pto-miR319	ath-miR393
	han-miR396
Manganese (Mn)	Conserved homologs (0); The percentage with consistent expression pattern (0.00%); Total 0 items
Mercury (Hg)	Conserved homologs (0); The percentage with consistent expression pattern (0.00%); Total 0 items
Nitrogen (N) deficiency	Conserved homologs (6); The percentage with consistent expression pattern (66.7%); Total 12 items
	zma-miR169	zma-miR398	zma-miR399	zma-miR827	zma-miR160	zma-miR395
	ath-miR169	ath-miR398	ath-miR399	ath-miR827	ath-miR160	ath-miR395
Ozone	Conserved homologs (0); The percentage with consistent expression pattern (0.00%); Total 0 items
Phosphorus (P) deficiency	Conserved homologs (7); The percentage with consistent expression pattern (42.9%); Total 21 items
	ath-miR399	pvu-miR169	pvu-miR398	gma-miR156	gma-miR159	osa-miR827	ath-miR160
	ath-miR399d	ath-miR169	ath-miR398	ath-miR156	ath-miR159	ath-miR827	gma-miR160
	ath-miR399f	osa-miR169	gma-miR398
	pvu-miR399
	sly-miR399
	zma-miR399b
	osa-miR399
Radiation	Conserved homologs (0); The percentage with consistent expression pattern (0.00%); Total 0 items
Sucrose	Conserved homologs (0); The percentage with consistent expression pattern (0.00%); Total 0 items
Sulphur (S) deficiency	Conserved homologs (2); The percentage with consistent expression pattern (0.00%); Total 4 items
	bna-miR395	bna-miR156a
	ath-miR395	ath-miR156
Tension	Conserved homologs (0); The percentage with consistent expression pattern (0.00%); Total 0 items
Topping	Conserved homologs (0); The percentage with consistent expression pattern (0.00%); Total 0 items
Ultraviolet B (UV-B)	Conserved homologs (2); The percentage with consistent expression pattern (50.0%); Total 4 items
	ptr-miR159	ath-miR398
	ath-miR159	ptr-miR399
Waterlogging	Conserved homologs (0); The percentage with consistent expression pattern (0.00%); Total 0 items
Wounding	Conserved homologs (0); The percentage with consistent expression pattern (0.00%); Total 0 items
	A list of highly conserved miRNA families----colored number in the bracket indicates the number (>=2) of abiotic steress involved.
	miR-156 (6)
	miR-159 (6)
	miR-160 (3)
	miR-162 (3)
	miR-166 (5)
	miR-167 (2)
	miR-168 (3)
	miR-169 (8)
	miR-171 (3)
	miR-319 (2)
	miR-393 (3)
	miR-394 (2)
	miR-395 (4)
	miR-396 (4)
	miR-398 (7)
	miR-399 (5)
	miR-408 (3)
	miR-827 (3)

## Sheet: Sheet1
Abiotic stress	miRNA	Expression pattern of miRNA
Abscisic acid (ABA)	ath-miR159	down-regulated
Abscisic acid (ABA)	ath-miR319c	up-regulated
Abscisic acid (ABA)	ath-miR393	up-regulated
Abscisic acid (ABA)	ath-miR417	down-regulated
Abscisic acid (ABA)	osa-miR167f	down-regulated
Abscisic acid (ABA)	osa-miR169l	down-regulated
Abscisic acid (ABA)	osa-miR2004	down-regulated
Abscisic acid (ABA)	osa-miR2006	up-regulated
Abscisic acid (ABA)	osa-miR319a	up-regulated
Abscisic acid (ABA)	ptr-miR168	up-regulated
Abscisic acid (ABA)	ptr-miR169	up-regulated
Abscisic acid (ABA)	ptr-miR395	up-regulated
Abscisic acid (ABA)	ptr-miR398	up-regulated
Abscisic acid (ABA)	ptr-miR399	up-regulated
Abscisic acid (ABA)	ptr-miR408	up-regulated
Abscisic acid (ABA)	pvu-miR1509	up-regulated
Abscisic acid (ABA)	pvu-miR1514a	up-regulated
Abscisic acid (ABA)	pvu-miR1514a	down-regulated
Abscisic acid (ABA)	pvu-miR159	up-regulated
Abscisic acid (ABA)	pvu-miR160	down-regulated
Abscisic acid (ABA)	pvu-miR2118	up-regulated
Abscisic acid (ABA)	pvu-miR2118	up-regulated
Abscisic acid (ABA)	pvu-miR2119	down-regulated
Abscisic acid (ABA)	pvu-miR2119	up-regulated
Abscisic acid (ABA)	pvu-miR397	down-regulated
Abscisic acid (ABA)	pvu-miR399	up-regulated
Aluminum (Al) excess	gso-miR1507c	up-regulated
Aluminum (Al) excess	gso-miR1509b	up-regulated
Aluminum (Al) excess	gso-miR1514a	down-regulated
Aluminum (Al) excess	gso-miR156b	up-regulated
Aluminum (Al) excess	gso-miR164	down-regulated
Aluminum (Al) excess	gso-miR2109	down-regulated
Aluminum (Al) excess	gso-miR2218	up-regulated
Aluminum (Al) excess	gso-miR396a	down-regulated
Aluminum (Al) excess	gso-miR403a	down-regulated
Aluminum (Al) excess	gso-miR862a	down-regulated
Aluminum (Al) excess	mtr-miR1507	down-regulated
Aluminum (Al) excess	mtr-miR159	down-regulated
Aluminum (Al) excess	mtr-miR160	down-regulated
Aluminum (Al) excess	mtr-miR166	down-regulated
Aluminum (Al) excess	mtr-miR171	down-regulated
Aluminum (Al) excess	mtr-miR2088	down-regulated
Aluminum (Al) excess	mtr-miR2089	down-regulated
Aluminum (Al) excess	mtr-miR2597	down-regulated
Aluminum (Al) excess	mtr-miR2668	up-regulated
Aluminum (Al) excess	mtr-miR319	down-regulated
Aluminum (Al) excess	mtr-miR319	up-regulated
Aluminum (Al) excess	mtr-miR390	up-regulated
Aluminum (Al) excess	mtr-miR393	up-regulated
Aluminum (Al) excess	mtr-miR396	down-regulated
Aluminum (Al) excess	mtr-miR398	down-regulated
Aluminum (Al) excess	mtr-miR529	down-regulated
Aluminum (Al) excess	nta-miR159	up-regulated
Aluminum (Al) excess	nta-miR162	down-regulated
Aluminum (Al) excess	nta-miR167	down-regulated
Aluminum (Al) excess	nta-miR169	up-regulated
Aluminum (Al) excess	nta-miR395	down-regulated
Aluminum (Al) excess	nta-miR396	down-regulated
Aluminum (Al) excess	nta-miR397	down-regulated
Aluminum (Al) excess	nta-miR398	down-regulated
Aluminum (Al) excess	nta-miR399	down-regulated
Aluminum (Al) excess	osa-miR156l	up-regulated
Aluminum (Al) excess	osa-miR160e	up-regulated
Aluminum (Al) excess	osa-miR166k	up-regulated
Aluminum (Al) excess	osa-miR168a	up-regulated
Aluminum (Al) excess	osa-miR169g	up-regulated
Aluminum (Al) excess	osa-miR172a	up-regulated
Aluminum (Al) excess	osa-miR393b	up-regulated
Aluminum (Al) excess	osa-miR395a	up-regulated
Aluminum (Al) excess	osa-miR398a	up-regulated
Aluminum (Al) excess	osa-miR398b	down-regulated
Aluminum (Al) excess	osa-miR399	down-regulated
Aluminum (Al) excess	osa-miR408	down-regulated
Aluminum (Al) excess	osa-miR415	down-regulated
Aluminum (Al) excess	osa-miR426	up-regulated
Aluminum (Al) excess	osa-miR528	up-regulated
Aluminum (Al) excess	osa-miR808	up-regulated
Aluminum (Al) excess	osa-miR809a	up-regulated
Aluminum (Al) excess	osa-miR813	up-regulated
Aluminum (Al) excess	osa-miR819b	up-regulated
Arsenite treatment	osa-miR1440b	down-regulated
Arsenite treatment	osa-miR156j	down-regulated
Arsenite treatment	osa-miR162a	down-regulated
Arsenite treatment	osa-miR166h	down-regulated
Arsenite treatment	osa-miR166l	down-regulated
Arsenite treatment	osa-miR166n	down-regulated
Arsenite treatment	osa-miR168a	up-regulated
Arsenite treatment	osa-miR2106	up-regulated
Arsenite treatment	osa-miR319b	up-regulated
Arsenite treatment	osa-miR390	up-regulated
Arsenite treatment	osa-miR390	up-regulated
Arsenite treatment	osa-miR393	up-regulated
Arsenite treatment	osa-miR394	up-regulated
Arsenite treatment	osa-miR397b	down-regulated
Arsenite treatment	osa-miR408	down-regulated
Arsenite treatment	osa-miR528	up-regulated
Arsenite treatment	osa-miR535	up-regulated
Arsenite treatment	osa-miR6246	up-regulated
Arsenite treatment	osa-miR6247	up-regulated
Arsenite treatment	osa-miR6249	up-regulated
Arsenite treatment	osa-miR6250	up-regulated
Arsenite treatment	osa-miR6252	down-regulated
Arsenite treatment	osa-miR6253	up-regulated
Arsenite treatment	osa-miR6255	up-regulated
Arsenite treatment	osa-miR820c	up-regulated
Auxin	ath-miR160	up-regulated
Auxin	ath-miR393b	down-regulated
Cadmium (Cd)	ath-miR398a	up-regulated
Cadmium (Cd)	ath-miR398b	down-regulated
Cadmium (Cd)	bna-miR156a	up-regulated
Cadmium (Cd)	bna-miR156m	down-regulated
Cadmium (Cd)	bna-miR158	up-regulated
Cadmium (Cd)	bna-miR159	up-regulated
Cadmium (Cd)	bna-miR161	down-regulated
Cadmium (Cd)	bna-miR162	down-regulated
Cadmium (Cd)	bna-miR164	up-regulated
Cadmium (Cd)	bna-miR164b	up-regulated
Cadmium (Cd)	bna-miR164b	down-regulated
Cadmium (Cd)	bna-miR167a	up-regulated
Cadmium (Cd)	bna-miR167a	up-regulated
Cadmium (Cd)	bna-miR167c	up-regulated
Cadmium (Cd)	bna-miR167c	up-regulated
Cadmium (Cd)	bna-miR167i	up-regulated
Cadmium (Cd)	bna-miR171	up-regulated
Cadmium (Cd)	bna-miR172f	up-regulated
Cadmium (Cd)	bna-miR1885	up-regulated
Cadmium (Cd)	bna-miR2111	up-regulated
Cadmium (Cd)	bna-miR319	down-regulated
Cadmium (Cd)	bna-miR319c	up-regulated
Cadmium (Cd)	bna-miR393	up-regulated
Cadmium (Cd)	bna-miR394	down-regulated
Cadmium (Cd)	bna-miR394a	down-regulated
Cadmium (Cd)	bna-miR394b	down-regulated
Cadmium (Cd)	bna-miR394c	down-regulated
Cadmium (Cd)	bna-miR395	down-regulated
Cadmium (Cd)	bna-miR398	down-regulated
Cadmium (Cd)	bna-miR400	up-regulated
Cadmium (Cd)	bna-miR857	down-regulated
Cadmium (Cd)	bna-miR858	down-regulated
Cadmium (Cd)	mtr-miR166	down-regulated
Cadmium (Cd)	mtr-miR171	down-regulated
Cadmium (Cd)	mtr-miR319	down-regulated
Cadmium (Cd)	mtr-miR393	down-regulated
Cadmium (Cd)	mtr-miR398	down-regulated
Cadmium (Cd)	mtr-miR529	down-regulated
Cadmium (Cd)	osa-miR1432	down-regulated
Cadmium (Cd)	osa-miR156a	down-regulated
Cadmium (Cd)	osa-miR156k	down-regulated
Cadmium (Cd)	osa-miR156l	down-regulated
Cadmium (Cd)	osa-miR162a	down-regulated
Cadmium (Cd)	osa-miR166e	down-regulated
Cadmium (Cd)	osa-miR166g	down-regulated
Cadmium (Cd)	osa-miR166i	down-regulated
Cadmium (Cd)	osa-miR166k	down-regulated
Cadmium (Cd)	osa-miR166m	down-regulated
Cadmium (Cd)	osa-miR168a	down-regulated
Cadmium (Cd)	osa-miR168b	down-regulated
Cadmium (Cd)	osa-miR171a	down-regulated
Cadmium (Cd)	osa-miR171b	down-regulated
Cadmium (Cd)	osa-miR171g	down-regulated
Cadmium (Cd)	osa-miR390	down-regulated
Cadmium (Cd)	osa-miR396d	down-regulated
Cadmium (Cd)	osa-miR444b	up-regulated
Cadmium (Cd)	osa-miR528	up-regulated
Cadmium (Cd)	osa-miR601	up-regulated
Cadmium (Cd)	osa-miR602	up-regulated
Cadmium (Cd)	osa-miR602	up-regulated
Cadmium (Cd)	osa-miR603	up-regulated
Cadmium (Cd)	osa-miR604	up-regulated
Cadmium (Cd)	osa-miR606	up-regulated
Carbon (C) deficiency	ath-miR398	down-regulated
Compression	ptc-miR1444a	down-regulated
Compression	ptc-miR1450	down-regulated
Compression	ptc-miR156	up-regulated
Compression	ptc-miR159	down-regulated
Compression	ptc-miR160	down-regulated
Compression	ptc-miR162	down-regulated
Compression	ptc-miR164	down-regulated
Compression	ptc-miR172	down-regulated
Compression	ptc-miR408	down-regulated
Compression	ptc-miR475	up-regulated
Compression	ptc-miR476	up-regulated
Compression	ptc-miR479	down-regulated
Compression	ptc-miR480	up-regulated
Compression	ptc-miR481	down-regulated
Compression	ptc-miR530a	down-regulated
Compression	ptc-miR827	up-regulated
Copper (Cu) deficiency	ath-miR397	up-regulated
Copper (Cu) deficiency	ath-miR398a	up-regulated
Copper (Cu) deficiency	ath-miR398a	up-regulated
Copper (Cu) deficiency	ath-miR398b	up-regulated
Copper (Cu) deficiency	ath-miR398b	up-regulated
Copper (Cu) deficiency	ath-miR398c	up-regulated
Copper (Cu) deficiency	ath-miR398c	up-regulated
Copper (Cu) deficiency	ath-miR408	up-regulated
Copper (Cu) deficiency	ath-miR857	up-regulated
Copper (Cu) deficiency	bna-miR2111	up-regulated
Copper (Cu) deficiency	bna-miR397	up-regulated
Copper (Cu) deficiency	bna-miR398	up-regulated
Copper (Cu) deficiency	bna-miR399	up-regulated
Copper (Cu) deficiency	bna-miR408	up-regulated
Copper (Cu) deficiency	ptc-miR398	up-regulated
Copper (Cu) excess	ath-miR398	down-regulated
Copper (Cu) excess	ath-miR398	up-regulated
Copper (Cu) excess	ath-miR398a	down-regulated
Copper (Cu) excess	ath-miR398b	down-regulated
Copper (Cu) excess	ath-miR409	down-regulated
Copper (Cu) excess	ptc-miR1444	down-regulated
Copper (Cu) excess	ptc-miR397	down-regulated
Copper (Cu) excess	ptc-miR398	down-regulated
Copper (Cu) excess	ptc-miR408	down-regulated
Cropping	rgl-miR156a	down-regulated
Cropping	rgl-miR156f	down-regulated
Cropping	rgl-miR157a	down-regulated
Cropping	rgl-miR157c	down-regulated
Cropping	rgl-miR160a	down-regulated
Cropping	rgl-miR164b	down-regulated
Cropping	rgl-miR166a	down-regulated
Cropping	rgl-miR166c	down-regulated
Cropping	rgl-miR167a	down-regulated
Cropping	rgl-miR167d	down-regulated
Cropping	rgl-miR168b	down-regulated
Cropping	rgl-miR171a	down-regulated
Cropping	rgl-miR395a	down-regulated
Cropping	rgl-miR396a	up-regulated
Cropping	rgl-miR397a	up-regulated
Cropping	rgl-miR398a	up-regulated
Cropping	rgl-miR5138	up-regulated
Cropping	rgl-miR5142	up-regulated
Drought	ath-miR159	down-regulated
Drought	ath-miR159	up-regulated
Drought	ath-miR161	down-regulated
Drought	ath-miR167	up-regulated
Drought	ath-miR168	down-regulated
Drought	ath-miR168a	up-regulated
Drought	ath-miR168b	up-regulated
Drought	ath-miR169	up-regulated
Drought	ath-miR171	up-regulated
Drought	ath-miR171a	down-regulated
Drought	ath-miR319c	down-regulated
Drought	ath-miR393	down-regulated
Drought	ath-miR393	down-regulated
Drought	ath-miR394a	down-regulated
Drought	ath-miR395c	down-regulated
Drought	ath-miR395e	down-regulated
Drought	ath-miR396	down-regulated
Drought	ath-miR398	down-regulated
Drought	ath-miR417	down-regulated
Drought	bdi-miR1450	down-regulated
Drought	bdi-miR1450	up-regulated
Drought	bdi-miR1450	up-regulated
Drought	bdi-miR170	up-regulated
Drought	bdi-miR170	up-regulated
Drought	bdi-miR170	up-regulated
Drought	bdi-miR1850	up-regulated
Drought	bdi-miR1850	up-regulated
Drought	bdi-miR1867	up-regulated
Drought	bdi-miR1881	down-regulated
Drought	bdi-miR1881	up-regulated
Drought	bdi-miR1881	up-regulated
Drought	bdi-miR390	up-regulated
Drought	bdi-miR390	up-regulated
Drought	bdi-miR390	up-regulated
Drought	bdi-miR406	down-regulated
Drought	bdi-miR896	up-regulated
Drought	gma-miR13	up-regulated
Drought	gma-miR1507a	up-regulated
Drought	gma-miR1513c	up-regulated
Drought	gma-miR166	up-regulated
Drought	gma-miR166b	up-regulated
Drought	gma-miR169d	up-regulated
Drought	gma-miR169f	up-regulated
Drought	gma-miR394a	down-regulated
Drought	gma-miR397a	up-regulated
Drought	gma-miR397b	up-regulated
Drought	hvu-miR156a	down-regulated
Drought	hvu-miR166	up-regulated
Drought	hvu-miR171	down-regulated
Drought	hvu-miR408	down-regulated
Drought	mtr-miR1510	up-regulated
Drought	mtr-miR162	down-regulated
Drought	mtr-miR164	down-regulated
Drought	mtr-miR166	down-regulated
Drought	mtr-miR168	down-regulated
Drought	mtr-miR169	down-regulated
Drought	mtr-miR169	up-regulated
Drought	mtr-miR171	down-regulated
Drought	mtr-miR2089	up-regulated
Drought	mtr-miR2111	up-regulated
Drought	mtr-miR2118	up-regulated
Drought	mtr-miR393	down-regulated
Drought	mtr-miR398	down-regulated
Drought	mtr-miR398	down-regulated
Drought	mtr-miR398a	up-regulated
Drought	mtr-miR398b	down-regulated
Drought	mtr-miR399	up-regulated
Drought	mtr-miR408	up-regulated
Drought	mtr-miR408	down-regulated
Drought	mtr-miR5274b	down-regulated
Drought	mtr-miR5554	up-regulated
Drought	mtr-miR5558	up-regulated
Drought	nta-miR167	up-regulated
Drought	nta-miR172	down-regulated
Drought	nta-miR393	up-regulated
Drought	nta-miR396	up-regulated
Drought	nta-miR399	up-regulated
Drought	osa-miR1026	down-regulated
Drought	osa-miR1030	down-regulated
Drought	osa-miR1035	up-regulated
Drought	osa-miR1050	up-regulated
Drought	osa-miR1088	up-regulated
Drought	osa-miR1125	up-regulated
Drought	osa-miR1126	up-regulated
Drought	osa-miR156	down-regulated
Drought	osa-miR159	up-regulated
Drought	osa-miR168	down-regulated
Drought	osa-miR169	down-regulated
Drought	osa-miR169	down-regulated
Drought	osa-miR169g	up-regulated
Drought	osa-miR170	up-regulated
Drought	osa-miR171	up-regulated
Drought	osa-miR172	up-regulated
Drought	osa-miR1866	up-regulated
Drought	osa-miR1867	up-regulated
Drought	osa-miR2002	up-regulated
Drought	osa-miR2006	up-regulated
Drought	osa-miR2007	up-regulated
Drought	osa-miR2275d	up-regulated
Drought	osa-miR393	down-regulated
Drought	osa-miR393	down-regulated
Drought	osa-miR395	up-regulated
Drought	osa-miR396	up-regulated
Drought	osa-miR396c	up-regulated
Drought	osa-miR397	down-regulated
Drought	osa-miR397	down-regulated
Drought	osa-miR408	down-regulated
Drought	osa-miR474	down-regulated
Drought	osa-miR529	up-regulated
Drought	osa-miR845	up-regulated
Drought	osa-miR851	up-regulated
Drought	osa-miR854	up-regulated
Drought	osa-miR896	up-regulated
Drought	osa-miR901	up-regulated
Drought	osa-miR903	up-regulated
Drought	peu-miR123	down-regulated
Drought	peu-miR1444	down-regulated
Drought	peu-miR1446	up-regulated
Drought	peu-miR1448	up-regulated
Drought	peu-miR164	up-regulated
Drought	peu-miR168	up-regulated
Drought	peu-miR169	up-regulated
Drought	peu-miR4	up-regulated
Drought	peu-miR84	up-regulated
Drought	peu-miR93	up-regulated
Drought	ppt-miR1023a	up-regulated
Drought	ppt-miR1023b	up-regulated
Drought	ppt-miR1023c	up-regulated
Drought	ppt-miR1023d	up-regulated
Drought	ppt-miR1023e	up-regulated
Drought	ppt-miR1025	up-regulated
Drought	ppt-miR1028a	up-regulated
Drought	ppt-miR1031a	up-regulated
Drought	ppt-miR1031b	up-regulated
Drought	ppt-miR1035	up-regulated
Drought	ppt-miR1039	down-regulated
Drought	ppt-miR1043	down-regulated
Drought	ppt-miR1050	up-regulated
Drought	ppt-miR1054	up-regulated
Drought	ppt-miR1059	down-regulated
Drought	ppt-miR1221	down-regulated
Drought	ppt-miR2083	up-regulated
Drought	ppt-miR414	down-regulated
Drought	ppt-miR414	down-regulated
Drought	ppt-miR477f	up-regulated
Drought	ppt-miR477g	down-regulated
Drought	ppt-miR537a	up-regulated
Drought	ppt-miR537b	up-regulated
Drought	ppt-miR537c	down-regulated
Drought	ppt-miR537d	down-regulated
Drought	ppt-miR902a	up-regulated
Drought	ptc-miR1444	up-regulated
Drought	ptc-miR1445	up-regulated
Drought	ptc-miR1446	up-regulated
Drought	ptc-miR1447	up-regulated
Drought	ptc-miR1450	up-regulated
Drought	ptc-miR1711	up-regulated
Drought	ptc-miR171a	up-regulated
Drought	ptc-miR482	up-regulated
Drought	ptc-miR530a	up-regulated
Drought	ptc-miR827	up-regulated
Drought	pto-miR1450	up-regulated
Drought	pto-miR394	up-regulated
Drought	pto-miR472	up-regulated
Drought	pvi-miR156	up-regulated
Drought	pvi-miR159	up-regulated
Drought	pvi-miR162	up-regulated
Drought	pvi-miR167	up-regulated
Drought	pvi-miR169	up-regulated
Drought	pvi-miR172	up-regulated
Drought	pvi-miR396	up-regulated
Drought	pvu-miR1514a	up-regulated
Drought	pvu-miR1514a	up-regulated
Drought	pvu-miR159	up-regulated
Drought	pvu-miR2118	up-regulated
Drought	pvu-miR2118	up-regulated
Drought	pvu-miR2119	up-regulated
Drought	pvu-miR2119	down-regulated
Drought	sly-miR169	down-regulated
Drought	ssp-miR1432	down-regulated
Drought	ssp-miR164	down-regulated
Drought	ssp-miR394	up-regulated
Drought	ssp-miR397	up-regulated
Drought	ssp-miR399	up-regulated
Drought	ssp-miR528	up-regulated
Drought	stu-miR171a	down-regulated
Drought	stu-miR171b	down-regulated
Drought	stu-miR171c	up-regulated
Drought	stu-miR172c	up-regulated
Drought	stu-miR172d	down-regulated
Drought	stu-miR173e	down-regulated
Drought	tdi-miR1432	down-regulated
Drought	tdi-miR1450	down-regulated
Drought	tdi-miR156	up-regulated
Drought	tdi-miR166a	up-regulated
Drought	tdi-miR166k	down-regulated
Drought	tdi-miR166p	down-regulated
Drought	tdi-miR171h	down-regulated
Drought	tdi-miR1867	down-regulated
Drought	tdi-miR1881	down-regulated
Drought	tdi-miR396	up-regulated
Drought	tdi-miR398	up-regulated
Drought	tdi-miR398	up-regulated
Drought	tdi-miR474	up-regulated
Drought	tdi-miR528	up-regulated
Drought	tdi-miR894	up-regulated
Drought	tdi-miR896	up-regulated
Drought	zma-miR1	down-regulated
Drought	zma-miR156	down-regulated
Drought	zma-miR166	down-regulated
Drought	zma-miR167	up-regulated
Drought	zma-miR168	down-regulated
Drought	zma-miR3	up-regulated
Drought	zma-miR319	up-regulated
Drought	zma-miR474	up-regulated
Drought	zma-miR479	up-regulated
Drought	zma-miR528	up-regulated
Drought	zma-miR6	up-regulated
Drought	zma-miR782	up-regulated
Drought	zma-miR815a	up-regulated
Drought	zma-miR820	up-regulated
Ethylene	osa-miR394	up-regulated
Ferrum (Fe) deficiency	ath-miR158a	up-regulated
Ferrum (Fe) deficiency	ath-miR159a	up-regulated
Ferrum (Fe) deficiency	ath-miR163	up-regulated
Ferrum (Fe) deficiency	ath-miR169b	up-regulated
Ferrum (Fe) deficiency	ath-miR169b	up-regulated
Ferrum (Fe) deficiency	ath-miR169c	up-regulated
Ferrum (Fe) deficiency	ath-miR169c	up-regulated
Ferrum (Fe) deficiency	ath-miR172	up-regulated
Ferrum (Fe) deficiency	ath-miR172c	up-regulated
Ferrum (Fe) deficiency	ath-miR172d	up-regulated
Ferrum (Fe) deficiency	ath-miR173	up-regulated
Ferrum (Fe) deficiency	ath-miR173	up-regulated
Ferrum (Fe) deficiency	ath-miR394a	up-regulated
Ferrum (Fe) deficiency	ath-miR394a	down-regulated
Ferrum (Fe) deficiency	ath-miR394b	down-regulated
Ferrum (Fe) deficiency	bna-miR158	down-regulated
Ferrum (Fe) deficiency	bna-miR2111	up-regulated
Ferrum (Fe) deficiency	bna-miR398	up-regulated
Ferrum (Fe) deficiency	bna-miR408	down-regulated
Ferrum (Fe) deficiency	pvu-miR1511	up-regulated
Ferrum (Fe) deficiency	pvu-miR2118	down-regulated
Ferrum (Fe) deficiency	pvu-miR397	up-regulated
Ferrum (Fe) deficiency	pvu-miR408	up-regulated
Gibberellic acid (GA)	ath-miR159	up-regulated
Gibberellic acid (GA)	osa-miR319a	up-regulated
Glyphosate	far-miR1432	down-regulated
Glyphosate	far-miR1436	down-regulated
Glyphosate	far-miR164c	down-regulated
Glyphosate	far-miR168a	down-regulated
Glyphosate	far-miR393a	down-regulated
Glyphosate	far-miR528	up-regulated
Glyphosate	far-miR854a	up-regulated
Heat	bra-miR1885b	down-regulated
Heat	bra-miR5714	down-regulated
Heat	bra-miR5716	down-regulated
Heat	bra-miR5726	down-regulated
Heat	ptc-miR1444	down-regulated
Heat	ptc-miR1445	down-regulated
Heat	ptc-miR1446	down-regulated
Heat	ptc-miR1447	down-regulated
Heat	ptc-miR1450	down-regulated
Heat	ptc-miR1711	down-regulated
Heat	ptc-miR482	up-regulated
Heat	ptc-miR530a	up-regulated
Heat	ptc-miR827	up-regulated
Heat	pto-miR1450	down-regulated
Heat	pto-miR167	up-regulated
Heat	pto-miR168a	up-regulated
Heat	pto-miR168b	up-regulated
Heat	pto-miR169	up-regulated
Heat	pto-miR171	up-regulated
Heat	pto-miR395	up-regulated
Heat	pto-miR408	down-regulated
Heat	pto-miR482	down-regulated
Heat	tae-miR156	up-regulated
Heat	tae-miR159	up-regulated
Heat	tae-miR159	down-regulated
Heat	tae-miR160	down-regulated
Heat	tae-miR166	down-regulated
Heat	tae-miR168	down-regulated
Heat	tae-miR169	down-regulated
Heat	tae-miR172	down-regulated
Heat	tae-miR2005	down-regulated
Heat	tae-miR27	down-regulated
Heat	tae-miR5	up-regulated
Heat	tae-miR827	up-regulated
High alkali	gma-miR1507a	down-regulated
High alkali	gma-miR166b	up-regulated
High alkali	gma-miR169d	down-regulated
High alkali	gso-miR10	up-regulated
High alkali	gso-miR1054	down-regulated
High alkali	gso-miR129	down-regulated
High alkali	gso-miR14	down-regulated
High alkali	gso-miR2	down-regulated
High alkali	gso-miR244	down-regulated
High alkali	gso-miR259	down-regulated
High alkali	gso-miR31	down-regulated
High alkali	gso-miR35	up-regulated
High alkali	gso-miR426	up-regulated
High alkali	gso-miR45	up-regulated
High alkali	gso-miR499	up-regulated
High alkali	gso-miR544	up-regulated
High alkali	gso-miR66	up-regulated
High alkali	gso-miR70	up-regulated
High alkali	gso-miR71	up-regulated
High alkali	osa-miR393	up-regulated
High alkali	osa-miR396	up-regulated
High light	ath-miR398	down-regulated
High light	ini-miR172	down-regulated
High Osmotic	ath-miR167a	up-regulated
High Osmotic	ath-miR167b	up-regulated
High salt	ath-miR156	down-regulated
High salt	ath-miR159	down-regulated
High salt	ath-miR164b	up-regulated
High salt	ath-miR165	up-regulated
High salt	ath-miR166a	up-regulated
High salt	ath-miR166b	up-regulated
High salt	ath-miR167	up-regulated
High salt	ath-miR168	up-regulated
High salt	ath-miR171	up-regulated
High salt	ath-miR319	up-regulated
High salt	ath-miR319c	up-regulated
High salt	ath-miR393	up-regulated
High salt	ath-miR393	up-regulated
High salt	ath-miR394	up-regulated
High salt	ath-miR395c	down-regulated
High salt	ath-miR395e	down-regulated
High salt	ath-miR396	up-regulated
High salt	ath-miR398	down-regulated
High salt	ath-miR402	down-regulated
High salt	ath-miR417	down-regulated
High salt	ghr-miR159	down-regulated
High salt	gma-miR1507a	up-regulated
High salt	gma-miR166b	up-regulated
High salt	gma-miR394a	up-regulated
High salt	mtr-miR390	down-regulated
High salt	mtr-miR396	down-regulated
High salt	mtr-miR399	down-regulated
High salt	nta-miR159	up-regulated
High salt	nta-miR167	up-regulated
High salt	nta-miR169	up-regulated
High salt	nta-miR172	down-regulated
High salt	nta-miR395	up-regulated
High salt	nta-miR396	up-regulated
High salt	nta-miR399	up-regulated
High salt	osa-miR16	up-regulated
High salt	osa-miR169	up-regulated
High salt	osa-miR1866	down-regulated
High salt	osa-miR1867	up-regulated
High salt	osa-miR2001	up-regulated
High salt	osa-miR2003	up-regulated
High salt	osa-miR2005	down-regulated
High salt	osa-miR2006	down-regulated
High salt	osa-miR29	down-regulated
High salt	osa-miR393	down-regulated
High salt	osa-miR393	up-regulated
High salt	osa-miR393	up-regulated
High salt	osa-miR394	down-regulated
High salt	osa-miR396	down-regulated
High salt	pct-miR396f	up-regulated
High salt	pct-miR474c	down-regulated
High salt	peu-miR1446	down-regulated
High salt	peu-miR1447	up-regulated
High salt	peu-miR1448	up-regulated
High salt	peu-miR156	up-regulated
High salt	peu-miR168	up-regulated
High salt	peu-miR169	down-regulated
High salt	peu-miR1b	up-regulated
High salt	peu-miR4	down-regulated
High salt	ptc-miR1445	up-regulated
High salt	ptc-miR1446	up-regulated
High salt	ptc-miR1447	down-regulated
High salt	ptc-miR1711	up-regulated
High salt	ptc-miR482	up-regulated
High salt	ptc-miR530a	up-regulated
High salt	pto-miR12	up-regulated
High salt	pto-miR16	up-regulated
High salt	pto-miR17	down-regulated
High salt	pto-miR24	down-regulated
High salt	pto-miR6	up-regulated
High salt	ptr-miR168	down-regulated
High salt	ptr-miR169	down-regulated
High salt	ptr-miR395	up-regulated
High salt	ptr-miR398	up-regulated
High salt	ptr-miR399	up-regulated
High salt	ptr-miR408	down-regulated
High salt	pvi-miR156	down-regulated
High salt	pvi-miR157	down-regulated
High salt	pvi-miR159	up-regulated
High salt	pvi-miR162	up-regulated
High salt	pvi-miR395	up-regulated
High salt	pvi-miR396	up-regulated
High salt	pvi-miR396	up-regulated
High salt	pvi-miR397	up-regulated
High salt	pvi-miR397	up-regulated
High salt	pvi-miR399	down-regulated
High salt	pvu-miR159	down-regulated
High salt	pvu-miR2118	down-regulated
High salt	sof-miR159a	down-regulated
High salt	tae-miR1124	down-regulated
High salt	tae-miR1133	up-regulated
High salt	tae-miR159a	down-regulated
High salt	tae-miR160	down-regulated
High salt	tae-miR167	down-regulated
High salt	tae-miR174	up-regulated
High salt	tae-miR399	up-regulated
High salt	tae-miR408	up-regulated
High salt	zma-miR156	up-regulated
High salt	zma-miR156	up-regulated
High salt	zma-miR162	up-regulated
High salt	zma-miR164	up-regulated
High salt	zma-miR166	up-regulated
High salt	zma-miR167	up-regulated
High salt	zma-miR168	up-regulated
High salt	zma-miR395	up-regulated
High salt	zma-miR396	up-regulated
Hypoxia	ath-miR156g	up-regulated
Hypoxia	ath-miR157d	up-regulated
Hypoxia	ath-miR158a	up-regulated
Hypoxia	ath-miR159a	up-regulated
Hypoxia	ath-miR172a	up-regulated
Hypoxia	ath-miR172b	up-regulated
Hypoxia	ath-miR391a	up-regulated
Hypoxia	ath-miR775	up-regulated
Low temperature	ath-miR156	up-regulated
Low temperature	ath-miR156	up-regulated
Low temperature	ath-miR156g	up-regulated
Low temperature	ath-miR157	up-regulated
Low temperature	ath-miR157a	up-regulated
Low temperature	ath-miR159	up-regulated
Low temperature	ath-miR162a	up-regulated
Low temperature	ath-miR163a	up-regulated
Low temperature	ath-miR163a	up-regulated
Low temperature	ath-miR164	up-regulated
Low temperature	ath-miR165	up-regulated
Low temperature	ath-miR165	up-regulated
Low temperature	ath-miR166	up-regulated
Low temperature	ath-miR166f	up-regulated
Low temperature	ath-miR167d	up-regulated
Low temperature	ath-miR168	up-regulated
Low temperature	ath-miR169	up-regulated
Low temperature	ath-miR169	up-regulated
Low temperature	ath-miR169b	up-regulated
Low temperature	ath-miR171	up-regulated
Low temperature	ath-miR172	up-regulated
Low temperature	ath-miR172	up-regulated
Low temperature	ath-miR172a	up-regulated
Low temperature	ath-miR319	up-regulated
Low temperature	ath-miR319	up-regulated
Low temperature	ath-miR319b	up-regulated
Low temperature	ath-miR319c	up-regulated
Low temperature	ath-miR393	up-regulated
Low temperature	ath-miR393	down-regulated
Low temperature	ath-miR393	up-regulated
Low temperature	ath-miR393b	up-regulated
Low temperature	ath-miR394	up-regulated
Low temperature	ath-miR394b	up-regulated
Low temperature	ath-miR396	up-regulated
Low temperature	ath-miR396	up-regulated
Low temperature	ath-miR397	up-regulated
Low temperature	ath-miR397	up-regulated
Low temperature	ath-miR398	up-regulated
Low temperature	ath-miR398b	up-regulated
Low temperature	ath-miR399	up-regulated
Low temperature	ath-miR399a	up-regulated
Low temperature	ath-miR399b	up-regulated
Low temperature	ath-miR402	up-regulated
Low temperature	ath-miR408	up-regulated
Low temperature	ath-miR417	up-regulated
Low temperature	bdi-miR172	up-regulated
Low temperature	bdi-miR397	up-regulated
Low temperature	han-miR396	down-regulated
Low temperature	osa-miR1320	down-regulated
Low temperature	osa-miR1435	down-regulated
Low temperature	osa-miR156	down-regulated
Low temperature	osa-miR156	down-regulated
Low temperature	osa-miR166k	down-regulated
Low temperature	osa-miR166m	up-regulated
Low temperature	osa-miR167	up-regulated
Low temperature	osa-miR167	up-regulated
Low temperature	osa-miR168	up-regulated
Low temperature	osa-miR169	up-regulated
Low temperature	osa-miR169	down-regulated
Low temperature	osa-miR171	down-regulated
Low temperature	osa-miR1850	down-regulated
Low temperature	osa-miR1866	down-regulated
Low temperature	osa-miR1867	up-regulated
Low temperature	osa-miR1868	up-regulated
Low temperature	osa-miR1876	down-regulated
Low temperature	osa-miR1884	down-regulated
Low temperature	osa-miR2275d	down-regulated
Low temperature	osa-miR319	up-regulated
Low temperature	osa-miR319	down-regulated
Low temperature	osa-miR393	down-regulated
Low temperature	osa-miR394	up-regulated
Low temperature	osa-miR396c	down-regulated
Low temperature	osa-miR444	up-regulated
Low temperature	osa-miR535	down-regulated
Low temperature	pap-miR156	up-regulated
Low temperature	pap-miR162	down-regulated
Low temperature	pap-miR168	down-regulated
Low temperature	pap-miR396	up-regulated
Low temperature	pap-miR528	up-regulated
Low temperature	pap-miR535	down-regulated
Low temperature	pap-miR894	down-regulated
Low temperature	ppe-miR156	down-regulated
Low temperature	ppe-miR159	down-regulated
Low temperature	ppe-miR166	down-regulated
Low temperature	ppe-miR172	up-regulated
Low temperature	ppe-miR390	up-regulated
Low temperature	ppe-miR396	up-regulated
Low temperature	ptc-miR156	up-regulated
Low temperature	ptc-miR160	up-regulated
Low temperature	ptc-miR164	up-regulated
Low temperature	ptc-miR168a	up-regulated
Low temperature	ptc-miR168b	up-regulated
Low temperature	ptc-miR169	up-regulated
Low temperature	ptc-miR390	up-regulated
Low temperature	ptc-miR393	up-regulated
Low temperature	ptc-miR394a	down-regulated
Low temperature	ptc-miR394b	down-regulated
Low temperature	ptc-miR395b	up-regulated
Low temperature	ptc-miR396f	up-regulated
Low temperature	ptc-miR474b	down-regulated
Low temperature	ptc-miR474c	up-regulated
Low temperature	ptc-miR475a	down-regulated
Low temperature	ptc-miR475b	down-regulated
Low temperature	ptc-miR476a	down-regulated
Low temperature	ptc-miR477a	down-regulated
Low temperature	ptc-miR477b	up-regulated
Low temperature	pto-miR1450	up-regulated
Low temperature	pto-miR167	up-regulated
Low temperature	pto-miR169	up-regulated
Low temperature	pto-miR171	up-regulated
Low temperature	pto-miR319	down-regulated
Low temperature	pto-miR395	down-regulated
Low temperature	pvu-miR2118	up-regulated
Low temperature	spp-miR319	up-regulated
Low temperature	tae-miR167c	up-regulated
Low temperature	tae-miR167d	up-regulated
Low temperature	tae-miR167e	up-regulated
Low temperature	tae-miR172a	up-regulated
Low temperature	tae-miR393	up-regulated
Low temperature	tae-miR396a	up-regulated
Low temperature	tae-miR444c	up-regulated
Manganese (Mn)	pvu-miR1509	down-regulated
Manganese (Mn)	pvu-miR160	up-regulated
Manganese (Mn)	pvu-miR397	down-regulated
Manganese (Mn)	pvu-miR399	up-regulated
Mercury (Hg)	mtr-miR156j	up-regulated
Mercury (Hg)	mtr-miR164e	down-regulated
Mercury (Hg)	mtr-miR166	up-regulated
Mercury (Hg)	mtr-miR167b	down-regulated
Mercury (Hg)	mtr-miR171	down-regulated
Mercury (Hg)	mtr-miR171h	up-regulated
Mercury (Hg)	mtr-miR171i	up-regulated
Mercury (Hg)	mtr-miR172b	up-regulated
Mercury (Hg)	mtr-miR172c	up-regulated
Mercury (Hg)	mtr-miR2111	up-regulated
Mercury (Hg)	mtr-miR2592	up-regulated
Mercury (Hg)	mtr-miR2593	down-regulated
Mercury (Hg)	mtr-miR2595	up-regulated
Mercury (Hg)	mtr-miR2597	up-regulated
Mercury (Hg)	mtr-miR2633	down-regulated
Mercury (Hg)	mtr-miR2661	up-regulated
Mercury (Hg)	mtr-miR319	up-regulated
Mercury (Hg)	mtr-miR393	up-regulated
Mercury (Hg)	mtr-miR398	up-regulated
Mercury (Hg)	mtr-miR529	up-regulated
Nitrogen (N) deficiency	ath-miR160	down-regulated
Nitrogen (N) deficiency	ath-miR169	down-regulated
Nitrogen (N) deficiency	ath-miR393	down-regulated
Nitrogen (N) deficiency	ath-miR395	down-regulated
Nitrogen (N) deficiency	ath-miR398	down-regulated
Nitrogen (N) deficiency	ath-miR399	down-regulated
Nitrogen (N) deficiency	ath-miR826	up-regulated
Nitrogen (N) deficiency	ath-miR827	up-regulated
Nitrogen (N) deficiency	ath-miR839	up-regulated
Nitrogen (N) deficiency	ath-miR846	up-regulated
Nitrogen (N) deficiency	ath-miR850	up-regulated
Nitrogen (N) deficiency	ath-miR857	up-regulated
Nitrogen (N) deficiency	ath-miR863	up-regulated
Nitrogen (N) deficiency	zma-miR160	up-regulated
Nitrogen (N) deficiency	zma-miR162	up-regulated
Nitrogen (N) deficiency	zma-miR164	up-regulated
Nitrogen (N) deficiency	zma-miR166	up-regulated
Nitrogen (N) deficiency	zma-miR167	up-regulated
Nitrogen (N) deficiency	zma-miR168	down-regulated
Nitrogen (N) deficiency	zma-miR169	down-regulated
Nitrogen (N) deficiency	zma-miR169	down-regulated
Nitrogen (N) deficiency	zma-miR172	down-regulated
Nitrogen (N) deficiency	zma-miR319	down-regulated
Nitrogen (N) deficiency	zma-miR394	up-regulated
Nitrogen (N) deficiency	zma-miR395	up-regulated
Nitrogen (N) deficiency	zma-miR397	up-regulated
Nitrogen (N) deficiency	zma-miR397	down-regulated
Nitrogen (N) deficiency	zma-miR398	down-regulated
Nitrogen (N) deficiency	zma-miR398	down-regulated
Nitrogen (N) deficiency	zma-miR399	down-regulated
Nitrogen (N) deficiency	zma-miR408	down-regulated
Nitrogen (N) deficiency	zma-miR408	down-regulated
Nitrogen (N) deficiency	zma-miR408	up-regulated
Nitrogen (N) deficiency	zma-miR528	up-regulated
Nitrogen (N) deficiency	zma-miR528	up-regulated
Nitrogen (N) deficiency	zma-miR528	up-regulated
Nitrogen (N) deficiency	zma-miR827	up-regulated
Ozone	ath-miR156h	down-regulated
Ozone	ath-miR159a	up-regulated
Ozone	ath-miR165a	up-regulated
Ozone	ath-miR166a	down-regulated
Ozone	ath-miR167a	up-regulated
Ozone	ath-miR390a	up-regulated
Ozone	ath-miR398	up-regulated
Ozone	ath-miR398a	down-regulated
Ozone	osa-miR1425	up-regulated
Ozone	osa-miR169	up-regulated
Ozone	osa-miR319a	up-regulated
Ozone	osa-miR397	up-regulated
Ozone	osa-miR408	up-regulated
Ozone	osa-miR528	up-regulated
Ozone	osa-miR827	up-regulated
Phosphorus (P) deficiency	ath-miR156	up-regulated
Phosphorus (P) deficiency	ath-miR159	up-regulated
Phosphorus (P) deficiency	ath-miR160	up-regulated
Phosphorus (P) deficiency	ath-miR163	up-regulated
Phosphorus (P) deficiency	ath-miR169	up-regulated
Phosphorus (P) deficiency	ath-miR2111	up-regulated
Phosphorus (P) deficiency	ath-miR391	up-regulated
Phosphorus (P) deficiency	ath-miR395	down-regulated
Phosphorus (P) deficiency	ath-miR398	up-regulated
Phosphorus (P) deficiency	ath-miR398	up-regulated
Phosphorus (P) deficiency	ath-miR399	down-regulated
Phosphorus (P) deficiency	ath-miR399	down-regulated
Phosphorus (P) deficiency	ath-miR399	down-regulated
Phosphorus (P) deficiency	ath-miR399	down-regulated
Phosphorus (P) deficiency	ath-miR399	down-regulated
Phosphorus (P) deficiency	ath-miR399	up-regulated
Phosphorus (P) deficiency	ath-miR399	up-regulated
Phosphorus (P) deficiency	ath-miR399d	up-regulated
Phosphorus (P) deficiency	ath-miR399f	up-regulated
Phosphorus (P) deficiency	ath-miR778	up-regulated
Phosphorus (P) deficiency	ath-miR778	down-regulated
Phosphorus (P) deficiency	ath-miR827	down-regulated
Phosphorus (P) deficiency	ath-miR827	up-regulated
Phosphorus (P) deficiency	ath-miR827	up-regulated
Phosphorus (P) deficiency	ath-miR866	down-regulated
Phosphorus (P) deficiency	gma-miR1118	down-regulated
Phosphorus (P) deficiency	gma-miR1311	down-regulated
Phosphorus (P) deficiency	gma-miR1427	up-regulated
Phosphorus (P) deficiency	gma-miR1436	down-regulated
Phosphorus (P) deficiency	gma-miR1450	down-regulated
Phosphorus (P) deficiency	gma-miR1507	up-regulated
Phosphorus (P) deficiency	gma-miR1508	up-regulated
Phosphorus (P) deficiency	gma-miR1509	up-regulated
Phosphorus (P) deficiency	gma-miR1511	up-regulated
Phosphorus (P) deficiency	gma-miR156	up-regulated
Phosphorus (P) deficiency	gma-miR157	up-regulated
Phosphorus (P) deficiency	gma-miR159	up-regulated
Phosphorus (P) deficiency	gma-miR160	down-regulated
Phosphorus (P) deficiency	gma-miR165	down-regulated
Phosphorus (P) deficiency	gma-miR166	down-regulated
Phosphorus (P) deficiency	gma-miR167	down-regulated
Phosphorus (P) deficiency	gma-miR168	down-regulated
Phosphorus (P) deficiency	gma-miR168	down-regulated
Phosphorus (P) deficiency	gma-miR1846	up-regulated
Phosphorus (P) deficiency	gma-miR1858	up-regulated
Phosphorus (P) deficiency	gma-miR1879	down-regulated
Phosphorus (P) deficiency	gma-miR1881	down-regulated
Phosphorus (P) deficiency	gma-miR319	up-regulated
Phosphorus (P) deficiency	gma-miR319	down-regulated
Phosphorus (P) deficiency	gma-miR396	up-regulated
Phosphorus (P) deficiency	gma-miR396	down-regulated
Phosphorus (P) deficiency	gma-miR398	down-regulated
Phosphorus (P) deficiency	gma-miR474	up-regulated
Phosphorus (P) deficiency	gma-miR482	down-regulated
Phosphorus (P) deficiency	gma-miR834	down-regulated
Phosphorus (P) deficiency	gma-miR854	down-regulated
Phosphorus (P) deficiency	gma-miR894	down-regulated
Phosphorus (P) deficiency	mtr-miR399	down-regulated
Phosphorus (P) deficiency	osa-miR169	down-regulated
Phosphorus (P) deficiency	osa-miR399	up-regulated
Phosphorus (P) deficiency	osa-miR399	down-regulated
Phosphorus (P) deficiency	osa-miR827	down-regulated
Phosphorus (P) deficiency	pvu-miR1509	down-regulated
Phosphorus (P) deficiency	pvu-miR160	down-regulated
Phosphorus (P) deficiency	pvu-miR169	up-regulated
Phosphorus (P) deficiency	pvu-miR2118	down-regulated
Phosphorus (P) deficiency	pvu-miR393	up-regulated
Phosphorus (P) deficiency	pvu-miR397	up-regulated
Phosphorus (P) deficiency	pvu-miR398	up-regulated
Phosphorus (P) deficiency	pvu-miR399	up-regulated
Phosphorus (P) deficiency	pvu-miR399	down-regulated
Phosphorus (P) deficiency	pvu-miR408	down-regulated
Phosphorus (P) deficiency	sly-miR158	up-regulated
Phosphorus (P) deficiency	sly-miR169g	up-regulated
Phosphorus (P) deficiency	sly-miR172	down-regulated
Phosphorus (P) deficiency	sly-miR319	down-regulated
Phosphorus (P) deficiency	sly-miR319	down-regulated
Phosphorus (P) deficiency	sly-miR394	up-regulated
Phosphorus (P) deficiency	sly-miR399	up-regulated
Phosphorus (P) deficiency	sly-miR771	up-regulated
Phosphorus (P) deficiency	sly-miR775	up-regulated
Phosphorus (P) deficiency	sly-miR862	up-regulated
Phosphorus (P) deficiency	zma-miR3	up-regulated
Phosphorus (P) deficiency	zma-miR399b	down-regulated
Radiation	osa-miR156	up-regulated
Radiation	osa-miR164	up-regulated
Sucrose	ath-miR398	up-regulated
Sucrose	ath-miR398	up-regulated
Sucrose	ath-miR398	down-regulated
Sucrose	ath-miR408	up-regulated
Sulphur (S) deficiency	ath-miR156	up-regulated
Sulphur (S) deficiency	ath-miR159	up-regulated
Sulphur (S) deficiency	ath-miR395	down-regulated
Sulphur (S) deficiency	ath-miR395	up-regulated
Sulphur (S) deficiency	ath-miR395	up-regulated
Sulphur (S) deficiency	ath-miR395	up-regulated
Sulphur (S) deficiency	ath-miR395	up-regulated
Sulphur (S) deficiency	ath-miR395	up-regulated
Sulphur (S) deficiency	ath-miR395	up-regulated
Sulphur (S) deficiency	bna-miR156a	down-regulated
Sulphur (S) deficiency	bna-miR156a	down-regulated
Sulphur (S) deficiency	bna-miR164b	down-regulated
Sulphur (S) deficiency	bna-miR167a	down-regulated
Sulphur (S) deficiency	bna-miR167a	up-regulated
Sulphur (S) deficiency	bna-miR167b	up-regulated
Sulphur (S) deficiency	bna-miR167b	down-regulated
Sulphur (S) deficiency	bna-miR167c	down-regulated
Sulphur (S) deficiency	bna-miR168	up-regulated
Sulphur (S) deficiency	bna-miR168	up-regulated
Sulphur (S) deficiency	bna-miR394a	up-regulated
Sulphur (S) deficiency	bna-miR394b	up-regulated
Sulphur (S) deficiency	bna-miR394c	up-regulated
Sulphur (S) deficiency	bna-miR395	up-regulated
Sulphur (S) deficiency	bna-miR397	up-regulated
Sulphur (S) deficiency	cre-miR1147	up-regulated
Sulphur (S) deficiency	cre-miR1147	up-regulated
Sulphur (S) deficiency	cre-miR1150	up-regulated
Sulphur (S) deficiency	cre-miR1150	up-regulated
Sulphur (S) deficiency	cre-miR1156	up-regulated
Sulphur (S) deficiency	cre-miR1158	up-regulated
Sulphur (S) deficiency	cre-miR1166	up-regulated
Sulphur (S) deficiency	cre-miR1166	up-regulated
Sulphur (S) deficiency	cre-miR906	up-regulated
Sulphur (S) deficiency	cre-miR909	up-regulated
Sulphur (S) deficiency	cre-miR914	up-regulated
Tension	ptc-miR1444a	up-regulated
Tension	ptc-miR156	down-regulated
Tension	ptc-miR162	up-regulated
Tension	ptc-miR164	down-regulated
Tension	ptc-miR168	down-regulated
Tension	ptc-miR408	down-regulated
Tension	ptc-miR475	down-regulated
Tension	ptc-miR480	down-regulated
Tension	ptc-miR481	up-regulated
Topping	nta-miR157	up-regulated
Topping	nta-miR164	down-regulated
Topping	nta-miR9	up-regulated
Ultraviolet B (UV-B)	ath-miR159	up-regulated
Ultraviolet B (UV-B)	ath-miR159	up-regulated
Ultraviolet B (UV-B)	ath-miR398	down-regulated
Ultraviolet B (UV-B)	ptr-miR156	up-regulated
Ultraviolet B (UV-B)	ptr-miR159	up-regulated
Ultraviolet B (UV-B)	ptr-miR160	down-regulated
Ultraviolet B (UV-B)	ptr-miR164	up-regulated
Ultraviolet B (UV-B)	ptr-miR166	down-regulated
Ultraviolet B (UV-B)	ptr-miR167	up-regulated
Ultraviolet B (UV-B)	ptr-miR168	down-regulated
Ultraviolet B (UV-B)	ptr-miR169	down-regulated
Ultraviolet B (UV-B)	ptr-miR390	up-regulated
Ultraviolet B (UV-B)	ptr-miR393	up-regulated
Ultraviolet B (UV-B)	ptr-miR395	down-regulated
Ultraviolet B (UV-B)	ptr-miR398	up-regulated
Ultraviolet B (UV-B)	ptr-miR399	up-regulated
Ultraviolet B (UV-B)	ptr-miR408	down-regulated
Ultraviolet B (UV-B)	ptr-miR472	up-regulated
Waterlogging	zma-miR156k	up-regulated
Waterlogging	zma-miR166	down-regulated
Waterlogging	zma-miR166a	down-regulated
Waterlogging	zma-miR166b	down-regulated
Waterlogging	zma-miR167a	down-regulated
Waterlogging	zma-miR168a	down-regulated
Wounding	nta-miR164	up-regulated
Wounding	nta-miR9	up-regulated
